# Supplementary material for: Synthesis, Computational Study, and In Vitro α-Glucosidase Inhibitory Action of Thiourea Derivatives Based on 3-Aminopyridin-2(1H)-Ones
Source: Molecules. 2024 Jul 31;29(15):3627. doi: 10.3390/molecules29153627 (PMC11314129; doi:10.3390/molecules29153627)
Supplement: Supplementary file 1 [file molecules-29-03627-s001.zip]

Archive with 1 entries (1 files):
- molecules-3096751-supplementary.pdf
